# Supplementary material for: CRUNC: a cryopreservation method for unencapsulated gemmae of Marchantia polymorpha
Source: PeerJ. 2020 Oct 23;8:e10174. doi: 10.7717/peerj.10174 (PMC7587056; doi:10.7717/peerj.10174)
Supplement: Supplemental Information 1 [file peerj-08-10174-s001.xlsx]

## Sheet: Fig.1F
1month
	WB (mg)	WA (mg)	%D	NT	NR	%R
Test 1	2.1	1.1	47.619	111	105	94.5946
Test 2	6.8	2.7	60.2941	148	120	81.0811
Test 3	2.9	0.7	75.8621	60	15	25
5months
	WB (mg)	WA (mg)	%D	NT	NR	%R
Test 1	2.1	0.6	71.4286	97	90	92.7835
Test 2	2.7	0.9	66.6667	77	59	76.6234
Test 3	3.2	0.7	78.125	100	38	38
%R
	1month	5months
Test 1	94.5946	92.7835
Test 2	81.0811	76.6234
Test 3	25	38
Average	66.8919	69.1356
StdDv	36.9033	28.1489

## Sheet: Fig.2A
0 min
	WB (mg)	WA (mg)	%D	NT	NR	%R
Test 1	1.5	1.5	0	68	0	0
Test 2	3.3	3.3	0	62	0	0
Test 3	3.4	3.4	0	118	0	0
20 min
	WB(mg)	WA(mg)	%D	NT	NR	%R
Test 1	3.1	1.8	41.9355	106	12	11.3208
Test 2	2.6	1.4	46.1538	87	13	14.9425
Test 3	2.7	1.9	29.6296	73	3	4.10959
40 min
	WB (mg)	WA (mg)	%D	NT	NR	%R
Test 1	1.8	0.9	50	88	77	87.5
Test 2	3.5	1.3	62.8571	70	69	98.5714
Test 3	3.3	1.6	51.5152	122	104	85.2459
60 min
	WB (mg)	WA (mg)	%D	NT	NR	%R
Test 1	2.2	0.6	72.7273	89	67	75.2809
Test 2	4.2	1.4	66.6667	81	80	98.7654
Test 3	3	1.6	46.6667	122	121	99.1803
%D
	0 min	20 min	40 min	60 min
Test 1	0	41.9	50	72.7
Test 2	0	46.2	62.9	66.7
Test 3	0	29.6	51.5	46.7
Average	0	39.2333	54.8	62.0333
StdDv	0	8.6153	7.05479	13.6137
%R
	0 min	20 min	40 min	60 min
Test 1	0	11.3	87.5	75.3
Test 2	0	14.9	98.6	98.8
Test 3	0	4.1	85.2	99.2
Average	0	10.1	90.4333	91.1
StdDv	0	5.49909	7.16543	13.6847

## Sheet: Fig.2B
0 h
	WB (mg)	WA (mg)	%D	NT	NR	%R
Test 1	3.1	3.1	0	63	0	0
Test 2	3.1	3.1	0	74	0	0
Test 3	3.3	3.3	0	165	0	0
1 h
	WB (mg)	WA (mg)	%D	NT	NR	%R
Test 1	4.7	2.2	53.1915	72	38	52.7778
Test 2	3.4	1.2	64.7059	85	42	49.4118
Test 3	3.6	1	72.2222	164	153	93.2927
2 h
	WB (mg)	WA (mg)	%D	NT	NR	%R
Test 1	3.4	1.1	67.6471	56	48	85.7143
Test 2	2.9	0.6	79.3103	52	29	55.7692
Test 3	3.9	0.9	76.9231	206	190	92.233
3 h
	WB (mg)	WA (mg)	%D	NT	NR	%R
Test 1	2.9	0.7	75.8621	80	50	62.5
Test 2	3.1	0.9	70.9677	82	66	80.4878
Test 3	3.9	1.1	71.7949	164	158	96.3415
4 h
	WB (mg)	WA (mg)	%D	NT	NR	%R
Test 1	3	0.7	76.6667	52	27	51.9231
Test 2	4.4	1.1	75	99	81	81.8182
Test 3	4	0.9	77.5	156	153	98.0769
5 h
	WB(mg)	WA(mg)	%D	NT	NR	%R
Test 1	3.1	0.7	77.4194	64	25	39.0625
Test 2	4	1.1	72.5	87	61	70.1149
Test 3	3.2	0.9	71.875	132	123	93.1818
%D
	0 h	1 h	2 h	3 h	4 h	5 h
Test 1	0	53.2	67.6	75.9	76.7	77.4194
Test 2	0	64.7	79.3	71	75	72.5
Test 3	0	72.2	76.9	71.8	77.5	71.875
Average	0	63.3667	74.6	72.9	76.4	73.9315
StdDv	0	9.56992	6.17981	2.62869	1.27671	3.03673
%R
	0h	1h	2h	3h	4h	5h
Test 1	0	52.8	85.7	62.5	51.9	39.1
Test 2	0	49.4	55.8	80.5	81.8	70.1
Test 3	0	93.3	92.2	96.3	98.1	93.2
Average	0	65.1667	77.9	79.7667	77.2667	67.4667
StdDv	0	24.4234	19.4131	16.9119	23.4312	27.146

## Sheet: Fig.2C
Test	%D	%R
1	0	0
2	0	0
3	0	0
4	41.9355	11.3208
5	46.1538	14.9425
6	29.6296	4.10959
7	50	87.5
8	62.8571	98.5714
9	51.5152	85.2459
10	72.7273	75.2809
11	66.6667	98.7654
12	46.6667	99.1803
13	0	0
14	0	0
15	0	0
16	53.1915	52.7778
17	64.7059	49.4118
18	72.2222	93.2927
19	67.6471	85.7143
20	79.3103	55.7692
21	76.9231	92.233
22	75.8621	62.5
23	70.9677	80.4878
24	71.7949	96.3415
25	76.6667	51.9231
26	75	81.8182
27	77.5	98.0769
28	77.4194	39.0625
29	72.5	70.1149
30	71.875	93.1818

## Sheet: Fig.3
Day	NT	NR	%R
4	14	3	21.4286
5	26	19	73.0769
5	10	4	40
6	47	28	59.5745
8	28	18	64.2857
8	37	8	21.6216
10	62	48	77.4194
10	61	51	83.6066
11	78	66	84.6154
12	94	45	47.8723
12	142	131	92.2535
13	91	74	81.3187
14	55	42	76.3636
15	68	54	79.4118
18	57	49	85.9649
20	72	54	75
24	66	60	90.9091
24	71	58	81.6901
26	71	60	84.507
27	98	70	71.4286
29	87	71	81.6092
30	102	87	85.2941
33	110	104	94.5455
35	57	18	31.5789
35	138	135	97.8261
37	39	22	56.4103
39	55	19	34.5455
40	60	47	78.3333
42	92	79	85.8696
44	56	40	71.4286

## Sheet: Fig.4
-20°C
	NT	NR	%R
Test 1	78	78	100
Test 2	76	73	96.0526
Test 3	66	60	90.9091
-80°C
	NT	NR	%R
Test 1	69	69	100
Test 2	93	85	91.3978
Test 3	90	87	96.6667
-196°C
	NT	NR	%R
Test 1	72	72	100
Test 2	53	51	96.2264
Test 3	52	49	94.2308
%R
	-20°C	-80°C	-196°C
Test 1	100	100	100
Test 2	96.1	91.4	96.2
Test 3	90.9	96.7	94.2
Average	95.6667	96.0333	96.8
StdDv	4.56545	4.33859	2.94618

## Sheet: Fig.5
0 h
	NT	NR	%R
Test 1	119	97	81.5126
Test 2	120	116	96.6667
Test 3	73	60	82.1918
1 h
	NT	NR	%R
Test 1	130	119	91.5385
Test 2	114	114	100
Test 3	81	74	91.358
2 h
	NT	NR	%R
Test 1	123	114	92.6829
Test 2	106	104	98.1132
Test 3	92	76	82.6087
3 h
	NT	NR	%R
Test 1	116	109	93.9655
Test 2	103	101	98.0583
Test 3	117	107	91.453
4 h
	NT	NR	%R
Test 1	153	126	82.3529
Test 2	104	99	95.1923
Test 3	107	78	72.8972
%R
	0 h	1 h	2 h	3 h	4 h
Test 1	81.5	91.5	92.7	94	82.4
Test 2	96.7	100	98.1	98.1	95.2
Test 3	82.2	91.4	82.6	91.5	72.9
Average	86.8	94.3	91.1333	94.5333	83.5
StdDv	8.58079	4.9366	7.86787	3.33217	11.1906

## Sheet: Fig.6
TG#060-1
	WB (mg)	WA (mg)	%D	NT	NR	%R
Test 1	3.6	1	72.2222	109	98	89.9083
Test 2	5	1.2	76	125	61	48.8
Test 3	1.6	0.3	81.25	68	63	92.6471
Test 4	1.9	0.7	63.1579	95	89	93.6842
Test 5	2.6	1.1	57.6923	61	30	49.1803
Test 6	2.4	1.1	54.1667	105	25	23.8095
TG#066-5
	WB (mg)	WA (mg)	%D	NT	NR	%R
Test 1	5.4	0.9	83.3	119	96	80.6723
Test 2	3.9	0.5	87.2	108	84	77.7778
Test 3	2.9	0.3	89.7	106	85	80.1887
Test 4	2.4	1	58.3	84	71	84.5238
Test 5	3	0.8	73.3	63	47	74.6032
Test 6	3.8	1.3	65.8	74	63	85.1351
TG#164-3
	WB (mg)	WA (mg)	%D	NT	NR	%R
Test 1	2.3	0.5	78.2609	63	21	33.3333
Test 2	1.3	0.4	69.2308	55	9	16.3636
Test 3	2.4	0.7	70.8333	45	12	26.6667
Test 4	1.7	0.5	70.5882	67	20	29.8507
Test 5	1.6	0.5	68.75	63	19	30.1587
Test 6	0.5	0.2	60	27	3	11.1111
TG#253-6
	WB (mg)	WA (mg)	%D	NT	NR	%R
Test 1	3	1	66.6667	120	88	73.3333
Test 2	3	0.7	76.6667	82	27	32.9268
Test 3	3.7	0.7	81.0811	48	14	29.1667
Test 4	3.5	1.1	68.5714	79	16	20.2532
Test 5	3.7	1.5	59.4595	65	15	23.0769
Test 6	2.4	0.6	75	42	21	50
WT (BC3)
	WB (mg)	WA (mg)	%D	NT	NR	%R
Test 1	3	1.6	46.6667	122	121	99.1803
Test 2	2.6	1.3	50	124	115	92.7419
Test 3	1.7	0.8	52.9412	56	49	87.5
Test 4	3.1	0.9	70.9677	68	56	82.3529
Test 5	2.3	1	56.5217	50	24	48
Test 6	2.5	0.9	64	97	82	84.5361

## Sheet: Fig.S1
WT 24h dry
	WB (mg)	WA (mg)	%D	NT	NR	%R
Test 1	3.4	0.4	88.2353	82	66	80.4878
Test 2	7	1.7	75.7143	98	86	87.7551
Test 3	4	1.6	60	151	117	77.4834
%R
Test 1	80.5
Test 2	87.7551
Test 3	77.4834
Average	81.9128
StdDv	5.27957
